# Supplementary material for: Challenges and opportunities for comparative studies of survival rates: An example with male pinnipeds
Source: Ecol Evol. 2021 May 8;11(12):7980–99. doi: 10.1002/ece3.7627 (PMC8216918; doi:10.1002/ece3.7627)
Supplement: Supplementary file 2 — Table S1 [file ECE3-11-7980-s004.xlsx]

## Sheet: acctable
	ND1	ND4L	ND6	ATP6	ND5	CYTB	ND3	ND2	COII	ATP8	COI	ND4	COIII	12s rrna	16s rrna
Arctocephalus forsteri	AF513820, KT693378, KT693377, KT693376, KT693375, KT693374, KT693373, KT693372, KT693371, KT693370, KT693369, KT693368, KT693367, KT693366, KT693365, KT693364, KT693363, KT693362, KT693360, KT693359, KT693358, KT693357, KT693356, KT693355, KT693354, KT693353, KT693352, KT693351, KT693350, KT693349, KT693348, KT693347, KT693346, KT693345, KT693344, KT693343, KT693342, KT693341, KT693340, KT693339,…	AF513820, KT693378, KT693377, KT693376, KT693375, KT693374, KT693373, KT693372, KT693371, KT693370, KT693369, KT693368, KT693367, KT693366, KT693365, KT693364, KT693363, KT693362, KT693360, KT693359, KT693358, KT693357, KT693356, KT693355, KT693354, KT693353, KT693352, KT693351, KT693350, KT693349, KT693348, KT693347, KT693346, KT693345, KT693344, KT693343, KT693342, KT693341, KT693340, KT693339,…	AF513820, KT693378, KT693377, KT693376, KT693375, KT693374, KT693373, KT693372, KT693371, KT693370, KT693369, KT693368, KT693367, KT693366, KT693365, KT693364, KT693363, KT693362, KT693360, KT693359, KT693358, KT693357, KT693356, KT693355, KT693354, KT693353, KT693352, KT693351, KT693350, KT693349, KT693348, KT693347, KT693346, KT693345, KT693344, KT693343, KT693342, KT693341, KT693340, KT693339,…	AF513820, KT693378, KT693377, KT693376, KT693375, KT693374, KT693373, KT693372, KT693371, KT693370, KT693369, KT693368, KT693367, KT693366, KT693365, KT693364, KT693363, KT693362, KT693360, KT693359, KT693358, KT693357, KT693356, KT693355, KT693354, KT693353, KT693352, KT693351, KT693350, KT693349, KT693348, KT693347, KT693346, KT693345, KT693344, KT693343, KT693342, KT693341, KT693340, KT693339,…	AF513820	AF513820, KT693378, KT693377, KT693376, KT693375, KT693374, KT693373, KT693372, KT693371, KT693370, KT693369, KT693368, KT693367, KT693366, KT693365, KT693364, KT693363, KT693362, KT693360, KT693359, KT693358, KT693357, KT693356, KT693355, KT693354, KT693353, KT693352, KT693351, KT693350, KT693349, KT693348, KT693347, KT693346, KT693345, KT693344, KT693343, KT693342, KT693341, KT693340, KT693339,…	AF513820, KT693378, KT693377, KT693376, KT693375, KT693374, KT693373, KT693372, KT693371, KT693370, KT693369, KT693368, KT693367, KT693366, KT693365, KT693364, KT693363, KT693362, KT693360, KT693359, KT693358, KT693357, KT693356, KT693355, KT693354, KT693353, KT693352, KT693351, KT693350, KT693349, KT693348, KT693347, KT693346, KT693345, KT693344, KT693343, KT693342, KT693341, KT693340, KT693339,…	AF513820, KT693378, KT693377, KT693376, KT693375, KT693374, KT693373, KT693372, KT693371, KT693370, KT693369, KT693368, KT693367, KT693366, KT693365, KT693364, KT693363, KT693362, KT693360, KT693359, KT693358, KT693357, KT693356, KT693355, KT693354, KT693353, KT693352, KT693351, KT693350, KT693349, KT693348, KT693347, KT693346, KT693345, KT693344, KT693343, KT693342, KT693341, KT693340, KT693339,…	AF513820, KT693378, KT693377, KT693376, KT693375, KT693374, KT693373, KT693372, KT693371, KT693370, KT693369, KT693368, KT693367, KT693366, KT693365, KT693364, KT693363, KT693362, KT693360, KT693359, KT693358, KT693357, KT693356, KT693355, KT693354, KT693353, KT693352, KT693351, KT693350, KT693349, KT693348, KT693347, KT693346, KT693345, KT693344, KT693343, KT693342, KT693341, KT693340, KT693339,…	AF513820, KT693378, KT693377, KT693376, KT693375, KT693374, KT693373, KT693372, KT693371, KT693370, KT693369, KT693368, KT693367, KT693366, KT693365, KT693364, KT693363, KT693362, KT693360, KT693359, KT693358, KT693357, KT693356, KT693355, KT693354, KT693353, KT693352, KT693351, KT693350, KT693349, KT693348, KT693347, KT693346, KT693345, KT693344, KT693343, KT693342, KT693341, KT693340, KT693339,…	AF513820, KT693378, KT693377, KT693376, KT693375, KT693374, KT693373, KT693372, KT693371, KT693370, KT693369, KT693368, KT693367, KT693366, KT693365, KT693364, KT693363, KT693362, KT693360, KT693359, KT693358, KT693357, KT693356, KT693355, KT693354, KT693353, KT693352, KT693351, KT693350, KT693349, KT693348, KT693347, KT693346, KT693345, KT693344, KT693343, KT693342, KT693341, KT693340, KT693339,…	AF513820, KT693378, KT693377, KT693376, KT693375, KT693374, KT693373, KT693372, KT693371, KT693370, KT693369, KT693368, KT693367, KT693366, KT693365, KT693364, KT693363, KT693362, KT693360, KT693359, KT693358, KT693357, KT693356, KT693355, KT693354, KT693353, KT693352, KT693351, KT693350, KT693349, KT693348, KT693347, KT693346, KT693345, KT693344, KT693343, KT693342, KT693341, KT693340, KT693339,…	AF513820, KT693378, KT693377, KT693376, KT693375, KT693374, KT693373, KT693372, KT693371, KT693370, KT693369, KT693368, KT693367, KT693366, KT693365, KT693364, KT693363, KT693362, KT693360, KT693359, KT693358, KT693357, KT693356, KT693355, KT693354, KT693353, KT693352, KT693351, KT693350, KT693349, KT693348, KT693347, KT693346, KT693345, KT693344, KT693343, KT693342, KT693341, KT693340, KT693339,…	U12840, U12838, U12836, Y08527	NA
Canis familiaris	U41443, KJ472767, KF926378	KM821048, KJ472767, KF926378	KM821048, KJ472767, KF926378	U96639, AB499817, AB499816	EU408308, EU408300, EU408299, EU408294, EU408293, EU408292, EU408291, EU408288, EU408284, EU408283, EU408282, EU408279, EU408276, EU408275, EU408267, EU408262, EU408259, EU408258, EU408251, EU408246, EU408245, EU078704, EU789786, EU789784, EU789783, EU789782, EU789778, EU789776, EU789774, EU789773, EU789772, EU789766, EU789764, EU789763, EU789762, EU789760, EU789756, EU789755, EU789753, EU789752,…	KT447685, KT447684	KM821048, KJ472767, KF926378	KJ472767, KF926378	EU408280, EU408308, EU408307, EU408306, EU408305, EU408304, EU408303, EU408302, EU408301, EU408300, EU408299, EU408298, EU408297, EU408296, EU408295, EU408294, EU408293, EU408292, EU408291, EU408290, EU408289, EU408288, EU408287, EU408286, EU408285, EU408284, EU408283, EU408282, EU408281, EU408279, EU408278, EU408277, EU408276, EU408275, EU408274, EU408273, EU408272, EU408271, EU408270, EU408269,…	U96639, AB499817, AB499816	MH814481, MH814480, MH814479, MH814478, MH814477, AY729880, U96639, HM048871, GU130594, GQ336883, GQ336882, KC985189, KC985188, KC985187, AB499817, AB499816, KF385957, KF385956, JN850779, JN850778	KM821048, KJ472767, KF926378	EU408280, EU408308, EU408307, EU408306, EU408305, EU408304, EU408303, EU408302, EU408301, EU408300, EU408299, EU408298, EU408297, EU408296, EU408295, EU408294, EU408293, EU408292, EU408291, EU408290, EU408289, EU408288, EU408287, EU408286, EU408285, EU408284, EU408283, EU408282, EU408281, EU408279, EU408278, EU408277, EU408276, EU408275, EU408274, EU408273, EU408272, EU408271, EU408270, EU408269,…	LC422289, MH753649, AB048590, KM224354, KM224353, KM224352, KM224351, KM224350, KM224349, KM224348, KM224247, KM224246, KM224245, KM224244, KM224243, KM224242, KM224241, EU851887, EU851886, U12828, AB048589, AB048588, AB048587, AB048586, AB048585, Y08507	AB048590, KC984225, AB048589, AB048588, AB048587, AB048585
Eumetopias jubatus	GU475464, GQ477078, GQ477077, GQ477076, GQ477075, GQ477074, GQ477073, GQ477072, GQ477071, GQ477070, GQ477069, GQ477068, AB300608, AB300607, AB300606, AB300605, AB300604, AB300603, AB300602, AB300601, AJ428578	GU475464, AB300608, AB300607, AB300606, AB300605, AB300604, AB300603, AB300602, AB300601, AJ428578	GU475464, AB300608, AB300607, AB300606, AB300605, AB300604, AB300603, AB300602, AB300601, AJ428578	AB300608, AB300607, AB300606, AB300605, AB300604, AB300603, AB300602, AB300601, AJ428578	GU475464, AB300608, AB300607, AB300606, AB300605, AB300604, AB300603, AB300602, AB300601, AJ428578	AB362485, AB362484, DQ145021, DQ145019, DQ145018, DQ145017, DQ145016, DQ145015, DQ145014, DQ145013, DQ145012, DQ145011, DQ145010, DQ145009, DQ145008, DQ145007, DQ145006, DQ145005, DQ145004, DQ145003, DQ145002, DQ145001, DQ145000, DQ144999, DQ144998, DQ144997, DQ144996, DQ144995, AF380924, AF380923, AF380922, AF380921, AF380920, GU475464, FJ948490, FJ948489, FJ948488, FJ948487, FJ948486, AB300608,…	GU475464, AB300608, AB300607, AB300606, AB300605, AB300604, AB300603, AB300602, AB300601, AJ428578	GU475464, AB300608, AB300607, AB300606, AB300605, AB300604, AB300603, AB300602, AB300601, AJ428578	GU475464, AB300608, AB300607, AB300606, AB300605, AB300604, AB300603, AB300602, AB300601, AJ428578	AB300608, AB300607, AB300606, AB300605, AB300604, AB300603, AB300602, AB300601, AJ428578	KP992987, AB300608, AB300607, AB300606, AB300605, AB300604, AB300603, AB300602, AB300601, AJ428578	GU475464, AB300608, AB300607, AB300606, AB300605, AB300604, AB300603, AB300602, AB300601, AJ428578	GU475464, AB300608, AB300607, AB300606, AB300605, AB300604, AB300603, AB300602, AB300601, AJ428578	AJ428578, U12832	AJ428578
Halichoerus grypus	KU963302, GU167297, X72004	KU963302, GU167323, X72004	KU963302, X72004	KU963302, GU167260, X72004	GU167330, X72004	KT247938, KT247937, KT247936, KT247935, KT247934, KU963302, GU167293, X72004	KU963302, GU167309, X72004	KU963302, GU167304, X72004	KU963302, GU733706, GU733702, GU733701, GU733700, GU733699, GU733698, GU733697, GU733696, GU733695, GU733694, GU733693, GU733689, GU733687, GU733686, GU733685, GU733684, GU733683, GU733682, GU733681, GU733680, GU733679, GU167279, X72004	KU963302, GU167267, X72004	JF443244, GU167274, KF281658, KF281657, KF281656, KF281655, KF281654, KF281653, KF281652, KF281651, KF281650, KF281649, KF281648, KF281647, KF281646, KF281645, KF281644, KF281643, KF281642, KF281641, KF281640, KF281639, KF281638, KF281637, KF281636, KF281635, KF281634, KF281633, KF281632, KF281631, KF281630, KF281629, KF281628, KF281627, KF281626, KF281625, KF281624, KF281623, KF281622, KF281621,…	KU963302, GU167316, X72004	KU963302, GU167286, X72004	NA	NA
Leptonychotes weddellii	AY377351, AM181025	AY377229, AY377228, AM181025	AY377318, AM181025	AM181025	AY377369, AM181025	KY594410, KY594409, KY594408, KY594407, KY594406, KY594405, KY594404, KY594403, KY594402, KY594401, KY594400, KY594399, KY594398, KY594397, KY594396, KY594395, KY594394, KY594393, KY594392, KY594391, KY594390, KY594389, KY594388, KY594387, KY594386, KY594385, KY594384, KY594383, KY594382, KY594381, KY594380, KY594379, KY594378, KY594377, KY594376, KY594375, KY594374, KY594373, KY594372, KY594371,…	AY377206, AY377205, AM181025	AY377271, AM181025	AY377160, AY377159, AM181025	AM181025	AM181025	AY377333, AM181025	AY377252, AY377251, AM181025	AM181025, Y08522	AM181025
Mirounga angustirostris	AY377352	AY377231, AY377230	AY377319	AY377301, AY377300	AY377370	AY377325, AY424646	AY377208, AY377207	AY377272	AY377162, AY377161	AY377185, AY377184	AY377139, AY377138	AY377334	AY377254, AY377253	NA	NA
Mirounga leonina	AY377353, AM181023	AY377232, AM181023	AY377320, AM181023	AM181023	AY377371, AM181023	AY377326, AM181023, X82298	AY377209, AM181023	AY377273, AM181023	AY377163, AM181023	AM181023	AM181023	AY377335, AM181023	AY377255, AM181023	AM181023, Y08523	AM181023
Monachus monachus	MG570472, MG570475, MG570474, MG570473, MG570471, AY377355	MG570472, MG570475, MG570474, MG570473, MG570471, AY377234	MG570472, MG570475, MG570474, MG570473, MG570471	MG570472, MG570475, MG570474, MG570473, MG570471, AY377304	AY377373	MG570472, MG570475, MG570474, MG570473, MG570471, AY377327	MG570472, MG570475, MG570474, MG570473, MG570471, AY377211	MG570472, MG570475, MG570474, MG570473, MG570471, AY377275	MG570472, MG570475, MG570474, MG570473, MG570471, AY377165	MG570472, MG570475, MG570474, MG570473, MG570471, AY377188	MG570472, MG570475, MG570474, MG570473, MG570471, AY377142	MG570472, MG570475, MG570474, MG570473, MG570471, AY377337	MG570472, MG570475, MG570474, MG570473, MG570471, AY377257	NA	NA
Monachus schauinslandi	AY377354, AM181022	AY377233, AM181022	AM181022	AM181022	AY377372, AM181022	GU174610, AM181022, X72209	AY377210, AM181022	AY377274, AM181022	AY377164, AM181022	AM181022	AM181022	AY377336, AM181022	AY377256, AM181022	AM181022, Y08524	AM181022
Neophoca cinerea	AM181020	AM181020	AM181020	AM181020	AM181020	AF380915, AF380914, AF380913, AF380912, AF380911, AM181020	AM181020	AM181020	AM181020	AM181020	AM181020	AM181020	AM181020	AM181020	AM181020
Phoca vitulina	AM181032, X63726	AM181032, X63726	AM181032, X63726	AM181032, X63726	AM181032, X63726	AB510422, AB510421, AB510420, AB510419, AB510418, AB510417, AB510416, AB510415, AB510414, AB510413, AB510412, AB510411, AB510410, AB510409, AB510408, AM181032, X82306, X63726	AM181032, X63726	AY750640, AM181032, X63726	GU733705, GU733704, GU733703, GU733692, GU733691, GU733690, GU733688, GU733678, GU733677, GU733676, GU733675, GU733674, GU733673, GU733672, GU733671, GU733670, GU733669, GU733668, GU733667, GU733666, GU733665, GU733664, GU733663, GU733662, GU733661, GU733660, GU733659, GU733658, GU733657, GU733656, GU733655, GU733654, GU733653, GU733652, GU733651, GU733650, GU733649, GU733648, GU733647, GU733646,…	AM181032, X63726	JF443365, JF443364, KF281664, KF281663, JF442788, AM181032	AM181032, X63726	AM181032, X63726	AM181032, X63726	AM181032, X63726
Phocarctos hookeri	KX388144, KX388143, AM181019	KX388144, KX388143, AM181019	KX388144, KX388143, AM181019	AM181019	AM181019	AF380919, KX388144, KX388143, AM181019	KX388144, KX388143, AM181019	KX388144, KX388143, AM181019	KX388144, KX388143, AM181019	AM181019	AM181019	KX388144, KX388143, AM181019	KX388144, KX388143, AM181019	AM181019	AM181019
Zalophus californianus	AM181017	AM181017	AM181017	AM181017	AM181017	L37020, AM422164, AM422163, AM422162, AM422161, AM422160, AM422159, AM422158, AM422157, AM422156, AM422155, AM422154, AM422153, AM181017, X82310	AM181017	AY750639, AM181017	AM181017	AM181017	AM181017	AM181017	AM181017	AM181017, Y08525	AM181017
