# Supplementary material for: Challenges and opportunities for comparative studies of survival rates: An example with male pinnipeds
Source: Ecol Evol. 2021 May 8;11(12):7980–99. doi: 10.1002/ece3.7627 (PMC8216918; doi:10.1002/ece3.7627)
Supplement: Supplementary file 3 — Supplementary Material [file ECE3-11-7980-s001.csv]

Species	Common Name	Latitude	Standard Length	SE of Std Length	Yearling Survival	Yearling Survival SE	Sex Mature Survival	SeM Surv SE	Social Mature Survival	SoM Surv SE	Age Sexual Maturity	Age Social Maturity	Mating System	Defense	Territory	Baculum length	Baculum/Body Length	SSD	X
Arctocephalus.forsteri	New Zealand fur seal	36.07	144	2.3	NA	NA	NA	NA	0.76	0.08	4	7	Moderate	Resource	Terrestrial	9.6	0.067	1.23	NA
Eumetopias.jubatus	steller sea lion	54.8	310.2	1.85	0.69	0.02	0.8	0.02	0.73	0.03	3	11	Extreme	Resource	Terrestrial	18.1	0.058	1.34	NA
Halichoerus.grypus	gray seal	56.18	230.7	3.65	NA	NA	0.98	0.03	0.98	0	5	6	Mild	Female	Terrestrial	14.8	0.064	1.15	NA
Leptonychotes.weddellii	Weddell seal	77.7	239.7	3.9	0.6	0.03	0.94	0.02	0.93	0.02	3	7	Moderate	Display	Aquatic	21.9	0.091	0.93	NA
Mirounga.angustirostris	northern elephant seal	37.11	448.6	14.64	0.68	0.03	0.68	0.03	0.69	0.15	5	10	Extreme	Female	Terrestrial	27.4	0.061	1.4	NA
Mirounga.leonina	southern elephant seal	46.91	540.9	38.8	0.75	0.05	0.74	0.06	0.65	0.128	3	10	Extreme	Female	Terrestrial	33.1	0.061	1.82	NA
Monachus.monachus	Mediterranean monk seal	20.93	251	11.1	NA	NA	NA	NA	0.87	0.07	4	7	Mild	Resource	Aquatic	21.5	0.086	1.04	NA
Monachus.schauinslandi	Hawaiian monk seal	25.77	241.4	14.5	0.56	0.06	0.73	0.04	0.89	0.03	4	8	Monogamy	Female	Aquatic	18.3	0.076	1.04	NA
Neophoca.cinerea	Australian sea lion	35.98	192.2	0.25	0.88	0.02	0.89	0.03	0.89	0.03	3	3	Moderate	Female	Terrestrial	NA	NA	1.3	NA
Phoca.vitulina	harbor seal	56.48	157.5	2.09	0.78	0.03	0.88	0.03	0.88	0.03	6	6	Mild	Display	Terrestrial	13.7	0.087	1.07	NA
Phocarctos.hookeri	New Zealand sea lion	50.5	220	1.7	0.65	0.1	0.98	0.02	0.98	0.05	4	8	Moderate	Resource	Terrestrial	17.5	0.08	1.25	NA
Zalophus.californianus	California sea lion	34.03	229.8	4.35	0.76	0.02	0.93	0.01	0.89	0.02	5	9	Mild	Resource	Terrestrial	12.1	0.053	1.03	NA
