# Supplementary material for: Challenges and opportunities for comparative studies of survival rates: An example with male pinnipeds
Source: Ecol Evol. 2021 May 8;11(12):7980–99. doi: 10.1002/ece3.7627 (PMC8216918; doi:10.1002/ece3.7627)
Supplement: Supplementary file 4 — Supplementary Material [file ECE3-11-7980-s003.csv]

	t4	t7	t30	t31	t21	t8	t22	t33	t20	t29	t32	t16	t6	t3	t23	t19	t1	t11	t2	t24	t9	t18	t17	t5	t27	t12	t26	t28	t10	t14	t25	t15	t34	t13
t4	5.054113611	1.080476094	0.835909368	0	0	0	0	0	0	0	0	0	0	0	0	0	0	0	0	0	0	0	0	0	0	0	0	0	0	0	0	0	0	0
t7	1.080476094	5.054113611	0.835909368	0	0	0	0	0	0	0	0	0	0	0	0	0	0	0	0	0	0	0	0	0	0	0	0	0	0	0	0	0	0	0
t30	0.835909368	0.835909368	5.054113611	0	0	0	0	0	0	0	0	0	0	0	0	0	0	0	0	0	0	0	0	0	0	0	0	0	0	0	0	0	0	0
t31	0	0	0	5.054113611	0.982109018	0.292413427	0.292413427	0.292413427	0.138126424	0.138126424	0.138126424	0.138126424	0.138126424	0.138126424	0.138126424	0.138126424	0.138126424	0.138126424	0.138126424	0.138126424	0.138126424	0.138126424	0.138126424	0.138126424	0.138126424	0.138126424	0.138126424	0.138126424	0.138126424	0.138126424	0.138126424	0.138126424	0.138126424	0.138126424
t21	0	0	0	0.982109018	5.054113611	0.292413427	0.292413427	0.292413427	0.138126424	0.138126424	0.138126424	0.138126424	0.138126424	0.138126424	0.138126424	0.138126424	0.138126424	0.138126424	0.138126424	0.138126424	0.138126424	0.138126424	0.138126424	0.138126424	0.138126424	0.138126424	0.138126424	0.138126424	0.138126424	0.138126424	0.138126424	0.138126424	0.138126424	0.138126424
t8	0	0	0	0.292413427	0.292413427	5.054113611	0.818970754	0.806645584	0.138126424	0.138126424	0.138126424	0.138126424	0.138126424	0.138126424	0.138126424	0.138126424	0.138126424	0.138126424	0.138126424	0.138126424	0.138126424	0.138126424	0.138126424	0.138126424	0.138126424	0.138126424	0.138126424	0.138126424	0.138126424	0.138126424	0.138126424	0.138126424	0.138126424	0.138126424
t22	0	0	0	0.292413427	0.292413427	0.818970754	5.054113611	0.806645584	0.138126424	0.138126424	0.138126424	0.138126424	0.138126424	0.138126424	0.138126424	0.138126424	0.138126424	0.138126424	0.138126424	0.138126424	0.138126424	0.138126424	0.138126424	0.138126424	0.138126424	0.138126424	0.138126424	0.138126424	0.138126424	0.138126424	0.138126424	0.138126424	0.138126424	0.138126424
t33	0	0	0	0.292413427	0.292413427	0.806645584	0.806645584	5.054113611	0.138126424	0.138126424	0.138126424	0.138126424	0.138126424	0.138126424	0.138126424	0.138126424	0.138126424	0.138126424	0.138126424	0.138126424	0.138126424	0.138126424	0.138126424	0.138126424	0.138126424	0.138126424	0.138126424	0.138126424	0.138126424	0.138126424	0.138126424	0.138126424	0.138126424	0.138126424
t20	0	0	0	0.138126424	0.138126424	0.138126424	0.138126424	0.138126424	5.054113611	2.06309294	2.06309294	2.06309294	2.06309294	1.139495841	1.139495841	1.05749652	0.4342734	0.4342734	0.4342734	0.4342734	0.4342734	0.4342734	0.4342734	0.4342734	0.4342734	0.4342734	0.4342734	0.4342734	0.4342734	0.4342734	0.4342734	0.4342734	0.4342734	0.4342734
t29	0	0	0	0.138126424	0.138126424	0.138126424	0.138126424	0.138126424	2.06309294	5.054113611	2.697925027	2.697925027	2.697925027	1.139495841	1.139495841	1.05749652	0.4342734	0.4342734	0.4342734	0.4342734	0.4342734	0.4342734	0.4342734	0.4342734	0.4342734	0.4342734	0.4342734	0.4342734	0.4342734	0.4342734	0.4342734	0.4342734	0.4342734	0.4342734
t32	0	0	0	0.138126424	0.138126424	0.138126424	0.138126424	0.138126424	2.06309294	2.697925027	5.054113611	2.708214729	2.708214729	1.139495841	1.139495841	1.05749652	0.4342734	0.4342734	0.4342734	0.4342734	0.4342734	0.4342734	0.4342734	0.4342734	0.4342734	0.4342734	0.4342734	0.4342734	0.4342734	0.4342734	0.4342734	0.4342734	0.4342734	0.4342734
t16	0	0	0	0.138126424	0.138126424	0.138126424	0.138126424	0.138126424	2.06309294	2.697925027	2.708214729	5.054113611	2.80586668	1.139495841	1.139495841	1.05749652	0.4342734	0.4342734	0.4342734	0.4342734	0.4342734	0.4342734	0.4342734	0.4342734	0.4342734	0.4342734	0.4342734	0.4342734	0.4342734	0.4342734	0.4342734	0.4342734	0.4342734	0.4342734
t6	0	0	0	0.138126424	0.138126424	0.138126424	0.138126424	0.138126424	2.06309294	2.697925027	2.708214729	2.80586668	5.054113611	1.139495841	1.139495841	1.05749652	0.4342734	0.4342734	0.4342734	0.4342734	0.4342734	0.4342734	0.4342734	0.4342734	0.4342734	0.4342734	0.4342734	0.4342734	0.4342734	0.4342734	0.4342734	0.4342734	0.4342734	0.4342734
t3	0	0	0	0.138126424	0.138126424	0.138126424	0.138126424	0.138126424	1.139495841	1.139495841	1.139495841	1.139495841	1.139495841	5.054113611	2.088016483	1.05749652	0.4342734	0.4342734	0.4342734	0.4342734	0.4342734	0.4342734	0.4342734	0.4342734	0.4342734	0.4342734	0.4342734	0.4342734	0.4342734	0.4342734	0.4342734	0.4342734	0.4342734	0.4342734
t23	0	0	0	0.138126424	0.138126424	0.138126424	0.138126424	0.138126424	1.139495841	1.139495841	1.139495841	1.139495841	1.139495841	2.088016483	5.054113611	1.05749652	0.4342734	0.4342734	0.4342734	0.4342734	0.4342734	0.4342734	0.4342734	0.4342734	0.4342734	0.4342734	0.4342734	0.4342734	0.4342734	0.4342734	0.4342734	0.4342734	0.4342734	0.4342734
t19	0	0	0	0.138126424	0.138126424	0.138126424	0.138126424	0.138126424	1.05749652	1.05749652	1.05749652	1.05749652	1.05749652	1.05749652	1.05749652	5.054113611	0.4342734	0.4342734	0.4342734	0.4342734	0.4342734	0.4342734	0.4342734	0.4342734	0.4342734	0.4342734	0.4342734	0.4342734	0.4342734	0.4342734	0.4342734	0.4342734	0.4342734	0.4342734
t1	0	0	0	0.138126424	0.138126424	0.138126424	0.138126424	0.138126424	0.4342734	0.4342734	0.4342734	0.4342734	0.4342734	0.4342734	0.4342734	0.4342734	5.054113611	1.796990134	1.796990134	1.796990134	1.796990134	1.796990134	1.796990134	1.796990134	1.796990134	1.746891515	1.746891515	1.746891515	1.746891515	1.083580846	1.083580846	1.083580846	1.083580846	1.083580846
t11	0	0	0	0.138126424	0.138126424	0.138126424	0.138126424	0.138126424	0.4342734	0.4342734	0.4342734	0.4342734	0.4342734	0.4342734	0.4342734	0.4342734	1.796990134	5.054113611	2.759001429	2.599809306	2.599809306	2.599809306	2.599809306	2.472975494	2.472975494	1.746891515	1.746891515	1.746891515	1.746891515	1.083580846	1.083580846	1.083580846	1.083580846	1.083580846
t2	0	0	0	0.138126424	0.138126424	0.138126424	0.138126424	0.138126424	0.4342734	0.4342734	0.4342734	0.4342734	0.4342734	0.4342734	0.4342734	0.4342734	1.796990134	2.759001429	5.054113611	2.599809306	2.599809306	2.599809306	2.599809306	2.472975494	2.472975494	1.746891515	1.746891515	1.746891515	1.746891515	1.083580846	1.083580846	1.083580846	1.083580846	1.083580846
t24	0	0	0	0.138126424	0.138126424	0.138126424	0.138126424	0.138126424	0.4342734	0.4342734	0.4342734	0.4342734	0.4342734	0.4342734	0.4342734	0.4342734	1.796990134	2.599809306	2.599809306	5.054113611	3.290742754	3.290742754	3.290742754	2.472975494	2.472975494	1.746891515	1.746891515	1.746891515	1.746891515	1.083580846	1.083580846	1.083580846	1.083580846	1.083580846
t9	0	0	0	0.138126424	0.138126424	0.138126424	0.138126424	0.138126424	0.4342734	0.4342734	0.4342734	0.4342734	0.4342734	0.4342734	0.4342734	0.4342734	1.796990134	2.599809306	2.599809306	3.290742754	5.054113611	4.161287938	4.161287938	2.472975494	2.472975494	1.746891515	1.746891515	1.746891515	1.746891515	1.083580846	1.083580846	1.083580846	1.083580846	1.083580846
t18	0	0	0	0.138126424	0.138126424	0.138126424	0.138126424	0.138126424	0.4342734	0.4342734	0.4342734	0.4342734	0.4342734	0.4342734	0.4342734	0.4342734	1.796990134	2.599809306	2.599809306	3.290742754	4.161287938	5.054113611	4.197187553	2.472975494	2.472975494	1.746891515	1.746891515	1.746891515	1.746891515	1.083580846	1.083580846	1.083580846	1.083580846	1.083580846
t17	0	0	0	0.138126424	0.138126424	0.138126424	0.138126424	0.138126424	0.4342734	0.4342734	0.4342734	0.4342734	0.4342734	0.4342734	0.4342734	0.4342734	1.796990134	2.599809306	2.599809306	3.290742754	4.161287938	4.197187553	5.054113611	2.472975494	2.472975494	1.746891515	1.746891515	1.746891515	1.746891515	1.083580846	1.083580846	1.083580846	1.083580846	1.083580846
t5	0	0	0	0.138126424	0.138126424	0.138126424	0.138126424	0.138126424	0.4342734	0.4342734	0.4342734	0.4342734	0.4342734	0.4342734	0.4342734	0.4342734	1.796990134	2.472975494	2.472975494	2.472975494	2.472975494	2.472975494	2.472975494	5.054113611	3.067334211	1.746891515	1.746891515	1.746891515	1.746891515	1.083580846	1.083580846	1.083580846	1.083580846	1.083580846
t27	0	0	0	0.138126424	0.138126424	0.138126424	0.138126424	0.138126424	0.4342734	0.4342734	0.4342734	0.4342734	0.4342734	0.4342734	0.4342734	0.4342734	1.796990134	2.472975494	2.472975494	2.472975494	2.472975494	2.472975494	2.472975494	3.067334211	5.054113611	1.746891515	1.746891515	1.746891515	1.746891515	1.083580846	1.083580846	1.083580846	1.083580846	1.083580846
t12	0	0	0	0.138126424	0.138126424	0.138126424	0.138126424	0.138126424	0.4342734	0.4342734	0.4342734	0.4342734	0.4342734	0.4342734	0.4342734	0.4342734	1.746891515	1.746891515	1.746891515	1.746891515	1.746891515	1.746891515	1.746891515	1.746891515	1.746891515	5.054113611	2.41203276	1.852081124	1.852081124	1.083580846	1.083580846	1.083580846	1.083580846	1.083580846
t26	0	0	0	0.138126424	0.138126424	0.138126424	0.138126424	0.138126424	0.4342734	0.4342734	0.4342734	0.4342734	0.4342734	0.4342734	0.4342734	0.4342734	1.746891515	1.746891515	1.746891515	1.746891515	1.746891515	1.746891515	1.746891515	1.746891515	1.746891515	2.41203276	5.054113611	1.852081124	1.852081124	1.083580846	1.083580846	1.083580846	1.083580846	1.083580846
t28	0	0	0	0.138126424	0.138126424	0.138126424	0.138126424	0.138126424	0.4342734	0.4342734	0.4342734	0.4342734	0.4342734	0.4342734	0.4342734	0.4342734	1.746891515	1.746891515	1.746891515	1.746891515	1.746891515	1.746891515	1.746891515	1.746891515	1.746891515	1.852081124	1.852081124	5.054113611	2.235873297	1.083580846	1.083580846	1.083580846	1.083580846	1.083580846
t10	0	0	0	0.138126424	0.138126424	0.138126424	0.138126424	0.138126424	0.4342734	0.4342734	0.4342734	0.4342734	0.4342734	0.4342734	0.4342734	0.4342734	1.746891515	1.746891515	1.746891515	1.746891515	1.746891515	1.746891515	1.746891515	1.746891515	1.746891515	1.852081124	1.852081124	2.235873297	5.054113611	1.083580846	1.083580846	1.083580846	1.083580846	1.083580846
t14	0	0	0	0.138126424	0.138126424	0.138126424	0.138126424	0.138126424	0.4342734	0.4342734	0.4342734	0.4342734	0.4342734	0.4342734	0.4342734	0.4342734	1.083580846	1.083580846	1.083580846	1.083580846	1.083580846	1.083580846	1.083580846	1.083580846	1.083580846	1.083580846	1.083580846	1.083580846	1.083580846	5.054113611	1.874112417	1.874112417	1.874112417	1.874112417
t25	0	0	0	0.138126424	0.138126424	0.138126424	0.138126424	0.138126424	0.4342734	0.4342734	0.4342734	0.4342734	0.4342734	0.4342734	0.4342734	0.4342734	1.083580846	1.083580846	1.083580846	1.083580846	1.083580846	1.083580846	1.083580846	1.083580846	1.083580846	1.083580846	1.083580846	1.083580846	1.083580846	1.874112417	5.054113611	2.264192861	2.264192861	2.264192861
t15	0	0	0	0.138126424	0.138126424	0.138126424	0.138126424	0.138126424	0.4342734	0.4342734	0.4342734	0.4342734	0.4342734	0.4342734	0.4342734	0.4342734	1.083580846	1.083580846	1.083580846	1.083580846	1.083580846	1.083580846	1.083580846	1.083580846	1.083580846	1.083580846	1.083580846	1.083580846	1.083580846	1.874112417	2.264192861	5.054113611	2.27531315	2.27531315
t34	0	0	0	0.138126424	0.138126424	0.138126424	0.138126424	0.138126424	0.4342734	0.4342734	0.4342734	0.4342734	0.4342734	0.4342734	0.4342734	0.4342734	1.083580846	1.083580846	1.083580846	1.083580846	1.083580846	1.083580846	1.083580846	1.083580846	1.083580846	1.083580846	1.083580846	1.083580846	1.083580846	1.874112417	2.264192861	2.27531315	5.054113611	3.099371911
t13	0	0	0	0.138126424	0.138126424	0.138126424	0.138126424	0.138126424	0.4342734	0.4342734	0.4342734	0.4342734	0.4342734	0.4342734	0.4342734	0.4342734	1.083580846	1.083580846	1.083580846	1.083580846	1.083580846	1.083580846	1.083580846	1.083580846	1.083580846	1.083580846	1.083580846	1.083580846	1.083580846	1.874112417	2.264192861	2.27531315	3.099371911	5.054113611
